# Supplementary material for: Metabolites-Based Network Pharmacology to Preliminarily Verify In Vitro Anti-Inflammatory Effect of Ardisiacrispin B
Source: Int J Mol Sci. 2023 Dec 2;24(23):17059. doi: 10.3390/ijms242317059 (PMC10707123; doi:10.3390/ijms242317059)
Supplement: Supplementary file 1 [file ijms-24-17059-s001.zip]

Archive with 1 entries (1 files):
- ijms-2686684-supplementary.pdf
